# Supplementary material for: Deep Learning with Quantitative Features of Magnetic Resonance Images to Predict Biochemical Recurrence of Radical Prostatectomy: A Multi-Center Study
Source: Cancers (Basel). 2021 Jun 21;13(12):3098. doi: 10.3390/cancers13123098 (PMC8234539; doi:10.3390/cancers13123098)
Supplement: Supplementary file 1 [file cancers-13-03098-s001.zip]

Archive with 1 entries (1 files):
- cancers-1169990-supplementary.pdf
